# Supplementary material for: Therapeutic Approaches in Pulmonary Arterial Hypertension with Beneficial Effects on Right Ventricular Function—Preclinical Studies
Source: Int J Mol Sci. 2023 Oct 24;24(21):15539. doi: 10.3390/ijms242115539 (PMC10647677; doi:10.3390/ijms242115539)
Supplement: Supplementary file 1 [file ijms-24-15539-s001.zip]

Archive with 1 entries (1 files):
- ijms-2665207-supplementary.pdf
